# Supplementary material for: Surface Evolution of Polymer Films Grown by Vapor Deposition: Growth of Local and Global Slopes of Interfaces
Source: Polymers (Basel). 2024 May 29;16(11):1535. doi: 10.3390/polym16111535 (PMC11175125; doi:10.3390/polym16111535)
Supplement: Supplementary file 1 [file polymers-16-01535-s001.zip]

Archive with 1 entries (1 files):
- polymers-3012198-supplementary.pdf
